# Supplementary material for: Splenic red pulp macrophages eliminate the liver-resistant Streptococcus pneumoniae from the blood circulation of mice
Source: Sci Adv. 2025 Mar 12;11(11):eadq6399. doi: 10.1126/sciadv.adq6399 (PMC11900858; doi:10.1126/sciadv.adq6399)
Supplement: Supplementary file 2 — Movies S1 to S5 [file sciadv.adq6399_movies_s1_to_s5.zip]

Archive with 5 entries (5 files):
- adq6399_movie_s1.mp4
- adq6399_movie_s2.mp4
- adq6399_movie_s3.mp4
- adq6399_movie_s4.mp4
- adq6399_movie_s5.mp4
